# Supplementary material for: Characteristics and Prognosis of “Acute Promyelocytic Leukemia-like” Nucleophosmin-1-Mutated Acute Myeloid Leukemia in a Retrospective Patient Cohort
Source: Biomedicines. 2024 Oct 9;12(10):2282. doi: 10.3390/biomedicines12102282 (PMC11505509; doi:10.3390/biomedicines12102282)
Supplement: Supplementary file 1 [file biomedicines-12-02282-s001.zip]

Archive with 1 entries (1 files):
- biomedicines-3239283-supplementary.pdf
